# Supplementary material for: Genome-Wide Association Study Dissects the Genetic Architecture of Pericarp Traits in Fresh-Eating Maize
Source: Plants (Basel). 2025 Dec 25;15(1):74. doi: 10.3390/plants15010074 (PMC12787704; doi:10.3390/plants15010074)
Supplement: Supplementary file 1 [file plants-15-00074-s001.zip]

Archive with 2 entries (2 files):
- Supplementary File Table S1.xlsx
- Supplementary File Table S2.pdf
