# Supplementary material for: Genome-Wide Association Study Dissects the Genetic Architecture of Pericarp Traits in Fresh-Eating Maize
Source: Plants (Basel). 2025 Dec 25;15(1):74. doi: 10.3390/plants15010074 (PMC12787704; doi:10.3390/plants15010074)
Supplement: Supplementary file 1 [file plants-15-00074-s001.zip › Supplementary File Table S1.xlsx]

## Sheet: Sheet1
	Pericarp Thickness	Pericarp Rupture Strength	Pericarp Brittleness
A1	0.705	1058.21	2.889
A2	0.6525	293.394	3.4445
A3	0.5525	983.611	4.495
A4	0.4125	339.102	2.9505
A5	0.515	740.548	3.684
A6	0.4675	1241.73	3.157
A7	0.455	1057.92	3.185
A8	0.42	648.957	3.055
A9	0.685	741.676	2.7705
A10	1.0575	1279.04	3.284
A11	0.455	960.407	2.679
A12	0.5725	1110.28	1.8555
A13	0.645	1099.64	2.6345
A14	0.5125	1461.77	2.5455
A15	0.435	1560.13	2.472
A16	0.54	1282.7	2.7245
A17	0.685	894.527	2.7535
A18	0.635	1371.79	2.8735
A19	0.6425	989.794	2.687
A20	0.76	624.727	2.458
A21	0.635	790.688	2.8015
A22	0.7	952.393	1.838
A23	0.75	1478.66	2.7915
A24	0.7575	898.925	3.287
A25	0.5675	981.92	2.522
A26	0.4975	596.252	2.99
A27	0.545	1181.58	2.083
A28	0.625	1267.31	3.0055
A29	0.865	941.605	2.466
A30	0.7975	1073.4	2.377
A31	0.375	353.23	3.3305
A32	0.55	395.139	3.562
A33	0.4125	213.126	2.8615
A34	0.3475	442.004	3.3695
A35	0.6975	826.578	3.086
A36	0.5175	1152.89	1.598
A37	0.44	948.609	2.7195
A38	0.59	2087.07	2.5845
A39	0.6	1234.59	2.878
A40	0.6225	1454.78	2.607
A41	0.5525	1101.14	2.301
A42	0.7275	1203.65	2.995
A43	0.295	746.017	2.2835
A44	0.7325	1101.36	2.813
A45	0.6125	1247.81	3.1935
A46	0.3775	1100.63	2.651
A47	0.7075	1107.15	2.721
A48	0.6525	1092.87	3.1245
A49	0.4075	988.572	2.92
A50	0.455	1006.29	2.0255
A51	0.525	1032.04	2.5925
A52	1.1075	964.886	2.952
A53	0.5525	1351.24	2.703
A54	0.3775	732.081	2.7045
A55	0.415	1151.38	2.65
A56	0.41	1213.24	2.54
A57	0.6275	1385.51	2.9445
A58	0.7175	850.604	2.534
A59	0.4525	1328.37	3.239
A60	0.78	1003.5	2.4645
A61	0.6125	874.82	2.5115
A62	0.5075	1555.43	2.789
A63	0.6325	1009.36	3.119
A64	0.6925	1018.42	2.3265
A65	0.5525	1166.08	3.2915
A66	0.7	1150.54	3.2105
A67	0.5375	1102.79	2.893
A68	0.86	1254.77	2.7365
A69	0.4625	898.582	2.7115
A70	0.8425	1100.7	2.6475
A71	0.7775	1234.49	3.0245
A72	0.635	1087.1	2.7395
A73	0.85	1251.39	2.939
A74	0.34	925.955	2.6075
A75	1.15	1397.02	2.969
A76	0.6625	1176.2	2.652
A77	0.6675	1008.71	2.472
A78	0.78	890.284	2.792
A79	0.88	1140.38	2.739
A80	0.385	1295	2.327
A81	0.53	1174.02	2.7765
A82	0.605	864.771	3.352
A83	0.815	1901.55	2.7955
A84	0.9325	1206.6	2.7345
A85	0.5475	1382.14	2.293
A86	0.625	1159.49	2.7
A87	0.56	878.029	2.3935
A88	0.53	877.745	2.7255
A89	0.865	917.441	2.633
A90	0.6625	1240.64	2.8765
A91	0.6375	1049.25	2.6425
A92	0.53	1224.74	2.6015
A93	0.49	1402.08	2.3585
A94	0.4175	1357.79	2.7405
A95	0.9775	858.313	2.402
A96	0.8475	1305.03	2.695
A97	0.6825	936.032	2.675
A98	0.5625	1386	3.02
A99	0.4	922.547	2.469
A100	0.565	1162.44	2.531
A101	0.605	1000.85	2.584
A102	0.6025	1141.19	2.617
A103	0.655	1105.4	3.284
A104	0.5675	1212.46	2.87
A105	0.67	1378.34	3.2115
A106	0.65	966.066	2.764
A107	0.705	853.336	2.4615
A108	0.4775	1143.15	2.607
A109	0.455	1026.86	2.2815
A110	0.38	984.773	2.707
A111	0.57	938.392	2.2965
A112	0.475	1009.05	2.43
A113	0.7375	1236.36	2.9715
A114	0.8125	608.493	3.4605
A115	0.57	785.18	2.3305
A116	0.575	848.792	2.496
A117	0.4825	1086.37	3.145
A118	0.655	914.775	2.7695
A119	0.41	1011.79	3.3815
A120	0.4175	891.042	2.6535
A121	1.0775	1154.55	3.6325
A122	0.455	1062.3	2.55
A123	0.5875	988.748	3.1835
A124	0.5125	1028.02	2.3605
A125	0.74	921.554	2.942
A126	0.695	1086.03	2.4175
A127	0.405	1023.62	2.8005
A128	0.9425	1087.36	2.5095
A129	0.765	732.128	2.2235
A130	0.825	1045.97	2.742
A131	0.6225	886.662	2.471
A132	0.8525	769.066	3.2445
A133	1.1625	1247.5	2.9225
A134	0.885	1212.91	3.0745
A135	0.72	1253.15	2.5305
A136	0.61	1144.49	3.014
A137	0.665	1123.18	2.946
A138	0.59	1370.82	2.5505
A139	0.5775	1194.83	2.941
A140	0.4975	1286.18	2.3315
A141	0.645	1150.82	2.4325
A142	0.3625	868.385	2.3145
A143	0.8825	912.135	3.1815
A144	0.5175	1405.67	3.2985
A145	0.5525	931.105	3.098
A146	0.6275	1390.25	2.5125
A147	0.6975	1165.66	2.549
A148	0.68	820.567	2.5275
A149	0.3675	427.429	3.4765
A150	0.485	564.408	3.64
A151	0.495	962.749	2.7265
A152	0.66	914.134	2.673
A153	0.5875	1674.29	3.3995
A154	0.61	871.482	2.9855
A155	0.745	1118.02	3.1995
A156	0.54	1380.2	2.4285
A157	0.635	501.096	3.801
A158	0.5525	1083.75	2.5695
A159	0.38	803.5	2.363
A160	0.675	1740.38	2.873
A161	0.745	1707.37	2.7225
A162	0.6625	463.738	4.2465
A163	0.6125	1322.8	2.849
A164	0.3975	1357.54	2.218
A165	0.6275	1164.11	2.732
A166	0.5325	846.228	2.514
A167	0.39	893.577	2.517
A168	0.7	1080.06	2.636
A169	0.6325	1168.6	3.3425
A170	0.47	1482.76	2.47
A171	0.47	1787.15	3.0015
A172	0.5275	996.053	2.6925
A173	0.8025	742.423	2.5375
A174	0.3725	953.274	2.547
A175	0.495	537.018	2.305
A176	0.8125	918.463	3.3715
A177	1.02	991.386	2.737
A178	0.9	1039.36	2.7375
A179	0.77	1251.19	2.505
A180	0.5575	996.079	2.246
A181	0.92	829.659	2.639
A182	0.4025	566.056	2.814
A183	0.655	503.995	3.205
A184	0.7925	674.473	3.3675
A185	0.5175	558.676	2.4115
A186	0.6125	1466.77	2.7295
A187	0.6375	1244.7	2.582
A188	0.5275	1171.48	2.894
A189	0.6075	1374	3.145
A190	0.83	917.981	2.535
A191	0.68	1131.75	2.6235
A192	0.8325	1044.44	2.5765
A193	0.37	413.409	2.544
A194	0.4025	742.066	2.3985
A195	0.915	858.034	2.5755
A196	0.49	817.933	2.1965
